# Supplementary material for: Novel Loss-of-Function Variants in CHD2 Cause Childhood-Onset Epileptic Encephalopathy in Chinese Patients
Source: Genes (Basel). 2022 May 19;13(5):908. doi: 10.3390/genes13050908 (PMC9140428; doi:10.3390/genes13050908)
Supplement: Supplementary file 1 [file genes-13-00908-s001.zip]

Archive with 2 entries (2 files):
- Supporting information Table S1.pdf
- Supporting information Table S2.xlsx
